# Supplementary material for: Enzymatic β-Mannosylation of Phenylethanoid Alcohols
Source: Molecules. 2025 Jan 19;30(2):414. doi: 10.3390/molecules30020414 (PMC11767590; doi:10.3390/molecules30020414)
Supplement: Supplementary file 1 [file molecules-30-00414-s001.zip]

Archive with 1 entries (1 files):
- molecules-3405903-supplementary.pdf
